# Supplementary material for: Pt(II) Complexes with Tetradentate C^N*N^C Luminophores: From Supramolecular Interactions to Temperature-Sensing Materials with Memory and Optical Readouts
Source: Molecules. 2023 Oct 30;28(21):7353. doi: 10.3390/molecules28217353 (PMC10649584; doi:10.3390/molecules28217353)
Supplement: Supplementary file 1 [file molecules-28-07353-s001.zip]

Archive with 1 entries (1 files):
- molecules-2638431-supplementary.pdf
